# Supplementary material for: MXene (Ti3C2Tx)/Cellulose Acetate Mixed-Matrix Membrane Enhances Fouling Resistance and Rejection in the Crossflow Filtration Process
Source: Membranes (Basel). 2022 Apr 6;12(4):406. doi: 10.3390/membranes12040406 (PMC9027356; doi:10.3390/membranes12040406)
Supplement: Supplementary file 1 [file membranes-12-00406-s001.zip]

Archive with 1 entries (1 files):
- membranes-1632238-supplementary.pdf
